# Supplementary material for: PTD-FNK Alleviated LPS-Induced Oxidative Stress of Boar Testicular Sertoli Cells via Keap1-Nrf2 Pathway
Source: Vet Sci. 2024 Nov 6;11(11):543. doi: 10.3390/vetsci11110543 (PMC11598942; doi:10.3390/vetsci11110543)
Supplement: Supplementary file 1 [file vetsci-11-00543-s001.zip]

Archive with 1 entries (1 files):
- vetsci-3174174-supplementary.pdf
